# Supplementary material for: Formulation and Characterization of Nutrient-Dense Medjool Date Bars: Integration of Proteins, Bioactives, and Processing Stability for Functional Snack Innovation
Source: Foods. 2026 Mar 5;15(5):887. doi: 10.3390/foods15050887 (PMC12984689; doi:10.3390/foods15050887)
Supplement: Supplementary file 1 [file foods-15-00887-s001.zip]

Archive with 1 entries (1 files):
- foods-4160500-supplementary.pdf
